# Supplementary material for: Bacillus subtilis TO-A suppresses the age-related decline in locomotion in Caenorhabditis elegans
Source: Commun Biol. 2025 Oct 22;8:1492. doi: 10.1038/s42003-025-08879-y (PMC12546617; doi:10.1038/s42003-025-08879-y)
Supplement: Supplementary file 3 — Supplementary Data [file 42003_2025_8879_MOESM3_ESM.xlsx]

## Sheet: Fig. 1
Fig. 1a					Fig. 1b					Fig. 1c						Fig. 1d				Fig. 1e
Defecation cycle (sec)					Thrashing (/min)					Pumping (/min)					Mocing velocity (mm/min)						Intact	Altered	total
No.	OP50_day 1	OP50_day 13	BSTOA_day 13		No.	OP50_day 1	OP50_day 13	BSTOA_day 13		No.	OP50_day 1	OP50_day 13	BSTOA_day 13		No.	OP50_day 1	OP50_day 13	BSTOA_day 13		OP_day 1	36	9	45
1	57	71.2	87.4		1	164	60	312		1	228	94	20		1	13.1033	0.287808	10.0768		OP_day 13	9	41	50
2	39.4	382.8	56.6		2	372	84	44		2	182	94	94		2	12.8385	7.48602	6.73273		BS_day 13	36	14	50
3	41.6	159.6	281.2		3	220	88	40		3	190	24	124		3	11.3287	0.733267	3.66633		total	81	64	145
4	45.2	300.2	114.6		4	284	32	144		4	230	38	86		4	9.23676	0.51	13.2479
5	35	209.4	96.6		5	184	32	232		5	178	96	106		5	9.62079	18.1579	0.38974
6	42	258.4	58		6	224	8	284		6	262	110	122		6	10.9754	1.31269	4.36309
7	39.8	341	75.2		7	204	0	0		7	252	34	74		7	9.66612	1.68232	27.4187
8	39.6	205	574		8	180	132	236		8	240	106	4		8	11.4624	1.45806	15.6915
9	37	310.4	79.6		9	208	0	128		9	256	18	68		9	11.7063	0.927691	14.8511
10	44.4	446.8	43.6		10	196	0	112		10	278	16	90		10	9.47337	0.687542	18.3675
11	40	152.8	171.8		11	154	64	146		11	314	0	156		11	12.382	7.588	23.8781
12	39.2	250	377.6		12	186	92	62		12	320	42	134		12	13.746	0	7.44552
13	44.4	110.6	97.2		13	196	90	74		13	274	182	170		13	12.6618	0.47	2.758
14	40.4	295.8	40		14	156	84	158		14	300	46	178		14	13.046	4.9567	0.317788
15	40	96.8	41.2		15	128	120	220		15	330	22	78		15	11.998	3.31	19.6874
16	40	489.6	299.4		16	134	136	56		16	304	2	164		16	12.024	0.744263	17.1931
17	44.2	325.6	96.8		17	142	106	122		17	348	84	198		17	10.6702	4.76041	8.58
18	49.4	258	54.8		18	168	0	10		18	314	12	162		18	11.956	0.341317	5.25275
19	47.8	223.8	51.2		19	174	120	164		19	348	44	62		19	8.918	3.34865	5.63062
20	44.4	449.2	224.2		20	178	44	80		20	354	12	130		20	9.63437	2.333	14.4016
21	42.4	249.8	126.2		21	176	100	158		21	354	154	62		21	7.64181	0.723518	16.567
22	39.4	370.4	259.2		22	152	12	202		22	332	126	40		22	5.66445	1.474	4.40506
23	43.4	373.4	257.8		23	142	100	98		23	338	14	140		23	7.62076	0.247505	5.78
24	39.8	153	203		24	156	84	128		24	368	80	162		24	9.70582	0.491345	5.16428
25	41.4	474.2	256.8		25	148	66	136		25	318	12	156		25	5.53892	0.971733	12.8717

## Sheet: Fig. 2
											Fig. 2a									Fig. 2b
		Ct									Fold Chenge									Fold Chenge
		OP50_day1			OP50_day13			BSTOA_day13			OP50_day1			OP50_day13			BSTOA_day13			OP50_day13			BSTOA_day13
		N1	N2	N3	N1	N2	N3	N1	N2	N3	N1	N2	N3	N1	N2	N3	N1	N2	N3	N1	N2	N3	N1	N2	N3
plate_1	tba-1 (HKG)	20.0341	19.9852	19.8262	20.6134	20.765	20.6187	20.4147	20.3722	20.3681
	cdc-42 (HKG)	21.1171	21.1055	21.0282	21.3473	21.3838	21.3699	20.7786	20.8615	20.8405
	T20H4.5	21.4472	21.489	21.3239	23.07	23.1861	22.8823	21.8791	21.8337	21.8158	1	1	1	0.429853	0.231379	0.503033	0.752176	0.445048	0.803988	1	1	1	1.74984	1.85939	1.59828
	sucg-1	21.6081	21.6281	21.5729	23.0762	23.1393	23.103	21.907	22.0259	22.0032	1	1	1	0.478485	0.239001	0.513029	0.824795	0.506232	0.839032	1	1	1	1.72376	1.57561	1.63545
	acdh-13	23.6109	23.4419	23.5766	25.0809	25.125	25.0981	23.8095	23.6776	23.8257	1	1	1	0.477897	0.0603477	0.516084	0.884218	0.449386	0.95132	1	1	1	1.85023	1.98596	1.84335
	clpp-1	22.7236	22.6747	22.6451	23.615	23.7286	23.6037	22.8527	22.8477	22.8403	1	1	1	0.713682	0.158857	0.762388	0.927834	0.695061	0.987583	1	1	1	1.30007	1.34106	1.29538
	mrpl-15	22.9046	22.9624	22.7897	24.0371	24.1013	23.9864	23.0141	23.0591	23.0134	1	1	1	0.603849	0.122693	0.646393	0.940572	0.655289	0.968241	1	1	1	1.55763	1.4997	1.49791
	gst-5	25.385	25.3737	25.3053	25.6967	25.6053	25.5757	25.0805	24.944	25.063	1	1	1	1.0666	0.0432584	1.2284	1.2532	1.22904	1.3374	1	1	1	1.17494	1.15169	1.08874
	gst-4	23.8765	23.8109	23.8156	26.2669	26.3496	26.2897	24.3138	24.2136	24.2713	1	1	1	0.25249	0.0258237	0.266663	0.749357	0.248342	0.824401	1	1	1	2.96786	3.20086	3.09154
	gst-38	29.2971	29.2059	29.0217	30.3286	30.3264	30.154	27.6501	27.7034	27.4986	1	1	1	0.647627	0.00164014	0.675922	3.17785	0.66373	3.24946	1	1	1	4.90692	4.48599	4.80744
	cep-1	24.1961	23.7693	23.8345	25.191	25.1738	25.0716	23.7136	23.769	23.6763	1	1	1	0.664278	0.0583379	0.628554	1.4177	0.545092	1.26165	1	1	1	2.1342	1.92817	2.00722
plate_2	tba-1 (HKG)	20.0011	20.1335	20.0367	20.8269	20.9943	20.8578	20.355	20.3581	20.3183
	cdc-42 (HKG)	21.1128	21.2272	21.1291	21.599	21.3847	21.4725	20.8141	20.7966	20.806
	rac-2	32.2315	33.4888	33.3604	31.2386	31.5498	31.7575	32.7119	32.6287	31.6974	1	1	1	3.13603	0.000760751	4.54805	0.730572	5.45702	3.12168	1	1	1	0.232961	0.309711	0.686378
	ifb-2	25.6301	25.882	25.6084	28.0543	28.159	28.145	26.8886	27.0547	27.0435	1	1	1	0.293577	0.00797943	0.258051	0.426045	0.293652	0.364568	1	1	1	1.45122	1.40659	1.41277
	daf-2	24.4769	24.5969	24.4599	24.8236	24.8552	24.7583	23.7943	23.916	23.8345	1	1	1	1.23909	0.0788005	1.21749	1.63594	1.18995	1.5207	1	1	1	1.32028	1.25443	1.24904
	daf-16	22.2997	22.2197	22.3071	23.1796	22.9973	22.9349	22.0262	22.0632	21.9278	1	1	1	0.85624	0.285627	0.968964	1.23204	0.830225	1.28217	1	1	1	1.4389	1.25002	1.32324
	age-1	22.2246	22.2246	22.1067	23.1733	23.147	23.1392	22.1381	22.1924	22.1551	1	1	1	0.816414	0.257488	0.731928	1.08227	0.750955	0.953221	1	1	1	1.32563	1.26785	1.30234
	pmk-1	25.1007	25.0949	25.0592	25.1665	24.5734	24.396	24.775	24.903	24.7056	1	1	1	1.5054	0.0957949	2.37118	1.27744	2.04295	1.25954	1	1	1	0.84857	0.520598	0.531186
	nsy-1	25.2457	25.1485	25.1645	25.0275	24.9765	25.0488	24.9041	24.9211	24.8019	1	1	1	1.83297	0.072447	1.62224	1.29156	1.60344	1.26741	1	1	1	0.70463	0.679792	0.78127
	atf-7	21.6163	21.5647	21.5342	22.213	22.0613	22.081	21.3373	21.2237	21.3225	1	1	1	1.042	0.546468	1.02495	1.23677	1.00877	1.14154	1	1	1	1.18691	1.16917	1.11375
	skn-1	22.7349	22.705	22.6754	22.658	22.5637	22.6378	22.2344	22.2058	22.0754	1	1	1	1.66197	0.385767	1.53672	1.442	1.56966	1.49408	1	1	1	0.867647	0.838441	0.972253
	mig-2	23.2975	23.1842	23.1395	23.4461	23.2147	23.3522	23.4204	23.2757	23.1665	1	1	1	1.42152	0.245684	1.29201	0.936013	1.39351	0.967466	1	1	1	0.658459	0.62711	0.748807
plate_3	tba-1 (HKG)	20.1371	20.0102	20.1446	20.4653	20.438	20.4947	20.4946	20.6595	20.6557
	cdc-42 (HKG)	21.2051	21.1736	21.1988	21.5521	21.7535	21.838	21.0436	20.9248	21.0004
	eps-8	27.153	27.0947	27.2946	26.3248	26.2701	26.1652	26.7843	26.9605	27.0158	1	1	1	2.24355	0.0276929	3.0825	1.38196	2.51138	1.35205	1	1	1	0.615969	0.502088	0.438622
	unc-9	26.7154	26.7674	26.6173	28.1275	27.9762	28.0319	27.774	27.8464	27.822	1	1	1	0.474861	0.00848761	0.528533	0.513867	0.613454	0.48354	1	1	1	1.08214	0.886449	0.914872
	set-18	27.615	27.4858	27.3612	28.1179	28.2306	28.2089	28.3382	28.2428	28.3681	1	1	1	0.89171	0.00711539	0.782945	0.648328	0.846208	0.554585	1	1	1	0.727061	0.803366	0.708331
	unc-54	20.669	20.6992	20.7002	25.5599	25.674	25.6243	23.752	23.8772	23.8248	1	1	1	0.042591	0.0418594	0.0464113	0.126304	0.0450915	0.127782	1	1	1	2.9655	2.8152	2.75325
plate_4	tba-1 (HKG)	18.7231	18.647	18.5222	20.1666	20.005	19.7277	19.5443	19.6073	19.5448
	cdc-42 (HKG)	20.7955	20.523	20.4939	21.5559	21.3023	21.5712	21.0163	21.0146	20.8887
	asm-3	31.5083	31.3051	31.4767	28.1999	27.9968	28.0547	25.3203	25.2041	25.1145	1	1	1	21.2646	0.00615868	23.644	104.62	20.7777	134.454	1	1	1	4.91992	5.46432	5.6866

## Sheet: Fig. 3
Fig. 3a						Fig. 3b								Fig. 3c																																	Fig. 3d
	Thrashing (/min)							Time (h)							Ct																Fold Chenge																Fold Chenge
No.	OP50_day 1	OP50_day 13	BSTOA_day 13	BS168_day 13				0	0.5	1	1.5	2			OP50_day1				OP50_day13				BSTOA_day13				BS168_day13				OP50_day1				OP50_day13				BSTOA_day13				BS168_day13				OP50_day13
1	132	108	184	0		Living Worm Counts	OP50_day 1	30	30	30	18	7			N1	N2	N3	N4	N1	N2	N3	N4	N1	N2	N3	N4	N1	N2	N3	N4	N1	N2	N3	N4	N1	N2	N3	N4	N1	N2	N3	N4	N1	N2	N3	N4	N1	N2	N3
2	130	56	190	0			OP50_day 13	30	29	23	11	3		ctl-1	26.2818	27.8273	27.547	25.987	29.5582	27.484	29.5121	27.31	26.3137	25.1349	25.2195	26.19	27.6332	27.0206	26.468	25.749	1	1	1	1	1.4768	1.66471	1.60189	1.39201	4.4663	2.69834	3.38046	2.34121	3.59328	3.26648	4.24664	2.61605	1	1	1
3	174	100	158	24			BSTOA_day 13	30	30	30	29	26		ctl-2	26.1802	28.3263	27.1358	26.203	30.8974	28.5252	30.6448	28.111	26.8435	25.9176	25.0951	26.33	28.262	27.4197	27.023	26.71	1	1	1	1	0.544035	1.14317	0.54939	0.928011	2.88329	2.21667	2.77092	2.46802	2.1659	3.50055	2.17365	1.56014	1	1	1
4	198	122	124	78			BS168_day 13	31	31	16	9	3		ctl-3	25.212	27.2662	26.2124	24.994	28.8422	26.7688	28.8785	26.87	25.9615	24.4917	24.0634	25.071	26.9722	26.3698	25.8907	25.245	1	1	1	1	1.15563	1.85226	0.985335	0.948697	2.71597	2.85616	2.98686	2.5568	2.70673	3.47582	2.51224	1.8636	1	1	1
5	206	46	190	44										sod-1	25.4097	28.2277	27.0574	26.21	30.107	28.3577	30.5553	28.039	28.1156	26.2557	26.6199	27.596	29.3199	28.4176	28.2625	26.986	1	1	1	1	0.551586	1.19905	0.553632	0.979969	0.699848	1.63758	0.912094	1.03141	0.609868	1.63697	0.871919	1.29476	1	1	1
6	218	4	152	12				Time (h)						sod-2	22.155	24.889	23.0103	23.76	26.5989	25.3382	27.2154	25.916	25.2038	23.5164	23.6	25.812	26.9961	25.7755	25.2556	24.787	1	1	1	1	0.657482	0.961139	0.339112	0.781839	0.551776	1.08093	0.447538	0.650132	0.319886	1.01012	0.423975	1.08893	1	1	1
7	154	38	194	46				0	0.5	1	1.5	2		sod-3	27.4722	30.4574	28.5587	28.537	32.1657	30.7808	32.3775	30.943	30.3699	29.1177	28.7565	28.909	31.0363	30.6639	30.4535	29.837	1	1	1	1	0.553026	1.0487	0.443194	0.656794	0.6127	1.05652	0.587186	2.08299	0.775224	1.61833	0.540555	0.90037	1	1	1
8	192	16	188	26		Survival %	OP50_day1	100	100	100	60	23.3333		gpx-1	24.0874	26.8885	24.1359	26.001	28.7907	27.7247	27.8797	27.453	27.773	26.269	25.7328	27.2	28.9462	27.8415	26.8823	27.218	1	1	1	1	0.549284	0.734962	0.46686	1.27288	0.354884	0.641287	0.222639	1.17433	0.315995	0.964546	0.299556	0.954311	1	1	1
9	202	0	192	0			OP50_day13	100	96.6667	76.6667	36.6667	10		gpx-2	24.3846	26.8563	26.1253	26.078	28.9435	27.4184	29.2501	28.146	26.8316	25.7756	25.7176	27.616	27.3676	27.507	26.9256	27.64	1	1	1	1	0.607129	0.88876	0.717033	0.830857	0.83738	0.882901	0.893394	0.928838	1.1597	1.1895	1.15432	0.75109	1	1	1
10	188	92	144	28			BSTOA_day13	100	100	100	96.6667	86.6667		gpx-3	34.344	38.3025	32.8501	34.17	39.4963	35.7816	37.319	35.17	38.4684	36.452	32.9796	33.149	37.3595	38.407	33.7153	34.177	1	1	1	1	0.402381	7.53113	0.282435	1.74191	0.261816	1.50533	0.615668	5.46959	1.13385	1.73685	1.10347	2.20718	1	1	1
11	202	76	168	26			BS168_day13	100	100	51.6129	29.0323	9.67742		gpx-4	28.8355	30.165	29.6073	30.257	30.0504	30.1579	31.7795	32.086	30.6683	29.3582	29.4276	31.557	30.1525	29.9694	29.5512	31.163	1	1	1	1	6.16487	1.3186	1.38767	0.98046	1.2818	0.730192	0.762814	1.09502	3.68027	2.1385	2.08996	1.18339	1	1	1
12	170	12	170	66										gpx-5	24.2902	27.2312	25.1534	25.29	29.965	28.3786	28.5744	28.591	26.8525	25.6273	25.038	26.413	26.5924	27.1393	26.0259	26.267	1	1	1	1	0.280141	0.592354	0.583919	0.353291	0.773099	1.26885	0.72954	1.23782	1.85906	1.99009	1.09794	1.12623	1	1	1
13	172	102	36	2										gpx-6	27.4844	30.2752	27.3135	29.317	32.3749	31.36	31.4109	31.244	30.1832	29.1804	28.2831	29.507	31.0901	30.568	29.3145	29.821	1	1	1	1	0.482465	0.6186	0.365388	0.915724	0.703289	0.891557	0.343904	2.36309	0.753184	1.52431	0.502207	1.56366	1	1	1
14	124	22	176	4										gpx-7	25.2138	28.1103	25.1896	26.889	32.9063	31.7815	32.2589	30.791	28.8862	27.8428	27.1992	29.002	31.7937	31.0601	31.3671	31.028	1	1	1	1	0.0691771	0.103002	0.046569	0.232882	0.358126	0.50247	0.167245	0.62308	0.0958466	0.241672	0.027772	0.125917	1	1	1
15	168	128	12	0										gcs-1	23.9898	26.8043	24.5573	25.945	28.2466	27.0954	28.4589	27.458	26.427	24.923	24.2831	26.454	28.0007	27.2461	26.2525	26.197	1	1	1	1	0.748531	1.0724	0.418487	1.21997	0.843077	1.5378	0.814443	1.89385	0.568742	1.37479	0.620738	1.86201	1	1	1
16	164	118	168	0										gst-4	24.6823	27.8762	24.3828	26.545	31.1584	30.5178	30.8038	29.254	27.9609	27.0859	25.5061	26.654	29.6023	28.5059	26.7404	27.011	1	1	1	1	0.16074	0.210275	0.072992	0.532606	0.470548	0.72195	0.309158	2.50098	0.302867	1.20687	0.392208	1.6058	1	1	1
17	192	124	188	50										gst-5	27.5492	30.448	28.6539	28.685	32.2104	30.4969	29.4623	29.967	29.4882	28.082	27.0532	28.419	29.6106	29.0346	27.6688	28.855	1	1	1	1	0.565538	1.26835	3.57138	1.43184	1.19084	2.15187	2.04258	3.24017	2.19669	4.97394	3.97909	1.97051	1	1	1
18	144	6	178	62										gst-38	29.0372	30.8563	29.3954	30.747	33.0614	32.8011	32.2472	32.014	31.8729	29.1028	30.0999	31.802	30.2153	30.4794	30.1746	31.57	1	1	1	1	0.879552	0.34082	0.866382	1.44703	0.639659	1.40748	0.413285	1.29718	4.05211	2.42487	1.17131	1.25352	1	1	1
19	166	90	120	4										eif-3 (HKG)	22.2245	24.7133	23.6424	23.6745	27.2517	25.5885	27.7771	26.196	25.5089	23.8401	24.0477	26.198	27.1715	26.6897	25.9119	25.663
20	90	8	126	0										ama-1 (HKG)	24.7791	26.4142	25.787	25.6451	26.9804	26.1435	27.1917	26.476	25.8922	25.0008	25.215	24.63	25.8219	26.3641	25.9643	25.549
21	174	116	174	0										pmp-3 (HKG)	25.2958	27.7632	26.7389	26.7188	29.5794	28.383	29.523	28.901	28.1133	26.4136	25.8131	28.59	29.1082	28.6208	28.0337	28.469
22	192	0	14	28										tba-1 (HKG)	21.6719	23.2602	22.5483	21.8025	25.5905	23.6808	25.2229	23.184	23.328	22.0578	22.6553	24.099	24.5564	24.1864	23.6736	22.915
23	168	0	184	36										cdc-42 (HKG)	22.6443	24.8142	24.0041	23.3736	26.4084	25.1291	26.48	25.457	24.7282	23.3508	23.112	24.851	25.9415	25.6089	24.6059	24.364
24	174	10	52	26
25	188	136	172	22
26	190	132	180	6
27	106	0	192	6
28	196	8	150	4
29	174	116	120	12
30	168	36	152	28
31	210	0	178	44
32	228	18	0	52
33	174	62		16
34	114	0		14
35	142			58
36				26
37				4
[truncated: 9 more columns]

## Sheet: Fig. 4
Fig. 4a								Fig. 4b								Fig. 4c					Fig. 4d
	Thrashing (/min)								Evacuation Time (s)									Time (h)				Pumping (/min)
No.	N2D13	N2D13_BS	gpx4D13	gpx4D13_BS	gpx7D13	gpx7D13_BS		No.	N2D13	N2D13_BS	gpx4D13	gpx4D13_BS	gpx7D13	gpx7D13_BS				0	2		No.	N2_OP_day 13	N2_BS_day 13	gpx4_OP_day 13	gpx4_BS_day 13	gpx7_OP_day 13	gpx7_BS_day 13
1	142	76	20	26	100	82		1	209	144	516	443	718	218		Total Living Worm Counts	N2_OP_day 13	31	5		1	36	258	102	262	0	20
2	6	16	140	52	68	0		2	949	223	755	240	1004	206			gpx-4_OP_day 13	32	7		2	2	100	44	278	140	260
3	174	116	2	62	118	10		3	700	208	145	356	254	157			gpx-7_OP_day 13	31	8		3	0	216	14	142	40	304
4	128	46	70	0	44	18		4	432	214	319	154	315	217			N2_BSTOA_day 13	30	22		4	6	64	56	226	144	214
5	10	118	72	102	0	24		5	512	148	307	327	548	354			gpx-4_BSTOA_day 13	30	20		5	102	242	114	268	70	174
6	130	124	104	20	78	30		6	417	204	351	232	804	459			gpx-7_BSTOA_day 13	31	26		6	2	286	2	64	10	170
7	74	124	50	94	12	70		7	245	195	270	230	400	243							7	0	106	56	86	52	190
8	40	148	10	58	64	0		8	127	149	129	185	198	112							8	56	254	32	182	60	270
9	0	166	2	60	32	0		9	277	154	341	399	601	95				Survival %			9	124	160	32	100	16	202
10	6	128	156	116	34	40		10	375	112	340	146	238	106			N2_OP_day 13	15.4545			10	70	164	86	176	102	48
11	2	8	0	94	34	146		11	306	164	307	251	231	231			gpx-4_OP_day 13	21.1111			11			88
12	14	154	24	122	90	20		12	251	146	277	113	139	108			gpx-7_OP_day 13	25.1515
13	0	134	6	130	52	76		13	333	208	368	231	507	126			N2_BSTOA_day 13	73.3333
14	20	108	42	170	110	78		14	117	253	141	201	248	214			gpx-4_BSTOA_day 13	66.6667
15	80	124	76	158	94	140		15	453	173	412	346	313	136			gpx-7_BSTOA_day 13	83.9394
16	130	88	140	74	26	120		16	228	90	484	209	282	386
17	256	106	6	78	56	108		17	467	163	520	1499	685	73
18	0	102	0	184	4	18		18	579	285	316	190	596	208
19	100	114	26	116	138	64		19	346	284	217	354	404	141
20	116	86	58	16	132	70		20	739	152	615	122	682	259
21	46	138	28	0	6	108
22	62	200	0	18	76	66
23	32	46	0	130	88	12
24	74	64	0	4	0	160
25	2	82	96	0	144	36
26	74	130	94	32	118	114
27	212	152	140	0	142	132
28	172	158	88	96	138	180
29	104	152	0	144	70	182
30	150	164	0	14	104	0
31	58	206	10	0	18	20
32	50	158	0	94	106	72
33	6	124	12	214	12	12
34	134	198	42	168	86	210
35	114	118	100	164	6	174
36	2	52	122	190	14	74
37	0	198	122	170	50	120
	88	162	46	56	40	142
	112	86	0	92	78	104
	230	186	74	118	58	104
	8	168	18	158	34	112
	62	170	58	54	114	176
	110	210	138	92	24	224
	78	152	106	96	22	40
	90	162	30	20	118	62
	118	110	126	52	48	88
	108	174	2	70	36	156
	46	216	0	16	138	0
	54	162	0	162	98	16
	2	146	122	88	120	102
	148	190	80	36	74	2
	224	130	220	144	32	38
	106	110	180	28	80	154
	172	138	116	138	20	86
	204	132	0	150	54	172
	160	214			120
	42				28
	160
	108
	30
	78

## Sheet: Supplementary Fig. 1
Supplementary Fig. 1a					Supplementary Fig. 1b					Supplementary Fig. 1c					Supplementary Fig. 1d
	Thrushing (/min)					Evacuation Time (s)						Time (h)				Pumping (min)
No.	N2_OP50_day1	gpx4_OP50_day1	gpx7_OP50_day1		No.	N2_OP50_day1	gpx4_OP50_day1	gpx7_OP50_day1				0	2		No.	N2_OP_day 1	gpx4_OP_day 1	gpx7_OP_day 1
1	186	146	180		1	52	54	55		Living Worm Counts	N2_OP50_day1	37	14		1	264	304	292
2	186	156	172		2	54	56	55			gpx4_OP50_day1	36	11		2	300	316	328
3	170	156	152		3	55	54	58			gpx7_OP50_day1	34	9		3	310	318	326
4	130	158	180		4	52	51	48							4	248	154	336
5	172	138	178		5	52	50	55				Time (h)			5	312	352	332
6	176	148	40		6	48	53	55				0	2		6	328	326	232
7	96	170	192							Survival %	N2_OP50_day1	100	37.9149		7	316	330	230
8	208	158	164								gpx4_OP50_day1	100	30.4973		8	324	306	258
9	216	152	190								gpx7_OP50_day1	100	27.7778		9	308	324	322
10	190	160	172												10	350		276
11	182	150	156
12	60	156	174
13	218	172	198
14	260	144	220
15	250	206	220
16	232	180	218
17	230	178	244
18	182	180	238
19	232	186	240
20	220	192	218
21	198	190	236
22	204	192	210
23	194	206	176
24	182	206	170
25	198	200	166
26	202	176	172
27	218	172	202
28	206	94	218
29	176	12	152
30	216	198	218
31	188	166	200
32	208	200	200
33	206	172	186
34	212	144	168
35	206	190	202
36	170	198	184
37	192	196	178
38	176	138	208
39	168	188	196
40	238	190	194
41	132	222	204
42	224	184	174
43	194	142	164
44	222	192	200
45	158	142	170
46	228	224	146
47	220	202	204
48	210	210	170
49	206	190	176
50	190	182	182
51	166	210	180
52	192	186	204
53	194	172	164
54	210	198	186
55	222	214	180
56	208	202	188
57	206	202
58		186

## Sheet: Supplementary Fig. 2
Supplementary Fig. 2a					Supplementary Fig. 2b
Body size (mm^2)					Rate of intestine
No.	OP50_day1	OP50_day13	BSTOA_day13		No.	OP50_day1	OP50_day13	BSTOA_day13
1	0.0552767	0.0769985	0.0959294		1	0.490645	0.401515	0.475354
2	0.0584962	0.0715493	0.0786799		2	0.530054	0.420323	0.418808
3	0.0524439	0.085499	0.0851435		3	0.538125	0.318025	0.444149
4	0.0614561	0.0679525	0.0947588		4	0.544578	0.354061	0.425537
5	0.0597892	0.0478199	0.0959431		5	0.55066	0.352442	0.443057
6	0.0586506	0.0605367	0.102509		6	0.525204	0.422991	0.455773
7	0.0546169	0.0711399	0.0959669		7	0.533311	0.323837	0.46298
8	0.0605048	0.066134	0.0939437		8	0.546303	0.344962	0.424814
9	0.0590728	0.0516296	0.0955611		9	0.56771	0.282124	0.446635
10	0.0636931	0.0684999	0.0979983		10	0.562417	0.345032	0.396581
11	0.0552895	0.0650949	0.0849872		11	0.511759	0.376746	0.488962
12	0.0655793	0.0684798	0.0743475		12	0.496634	0.358052	0.450263
13	0.0606108	0.0541518	0.0842817		13	0.566959	0.402766	0.436585
14	0.06256	0.0791232	0.0745549		14	0.551437	0.370221	0.406417
15	0.0600195	0.0584496	0.0919935		15	0.532093	0.45574	0.430194
16	0.0583207	0.0657182	0.0825793		16	0.534784	0.370997	0.471861
17	0.0594648	0.068106	0.0893407		17	0.558278	0.403276	0.439535
18	0.0578802	0.060492	0.0876592		18	0.54528	0.376595	0.457784
19	0.0557711	0.0678858	0.0912607		19	0.606809	0.453189	0.463313
20	0.0507322	0.0808448	0.0718536		20	0.530231	0.477552	0.437998
21	0.0521615	0.0821461	0.101485		21	0.568285	0.448611	0.472817
22	0.048285	0.0591468	0.112333		22	0.578267	0.401732	0.470528
23	0.063111	0.0577249	0.106321		23	0.590915	0.349826	0.458249
24	0.0520482	0.0529492	0.109193		24	0.5482	0.456622	0.452987
25	0.0621972	0.0680027	0.10193		25	0.519923	0.398379	0.446843
26	0.0540604	0.0558616	0.0980733		26	0.575233	0.383378	0.414959
27	0.0666347	0.081925	0.111895		27	0.575251	0.383343	0.418403
28	0.0540467	0.0561631	0.10598		28	0.563495	0.456657	0.463726
29	0.0594776	0.051965	0.0929924		29	0.607661	0.405569	0.447778
30	0.0685775	0.0702261	0.0918967		30	0.55777	0.351725	0.425591
31	0.0628698	0.0575229	0.0918144		31	0.58445	0.370299	0.50893
32	0.0471071	0.0592629	0.0839381		32	0.532684	0.409949	0.492982
33	0.0547677	0.0809947	0.108351		33	0.524184	0.40189	0.455204
34	0.0593835	0.0785155	0.106413		34	0.57059	0.462173	0.415701
35	0.0601237	0.0888427	0.100958		35	0.567457	0.401485	0.429133
36	0.0665845	0.0838614	0.101258		36	0.496898	0.41711	0.41893
37	0.0551333	0.0681755	0.113366		37	0.556	0.490432	0.45636
38	0.0624119	0.0698414	0.0937956		38	0.539944	0.3794	0.426187
39	0.0511846	0.061669	0.114929		39	0.55707	0.500414	0.404202
40	0.05766	0.0791168	0.104682		40	0.527812	0.370827	0.398543
41		0.0612349			41		0.337336
42		0.0595069			42		0.459182
43		0.0799164			43		0.358892
44		0.0775038			44		0.397059

## Sheet: Supplementary Fig. 3
Supplementary Fig. 3a							Supplementary Fig. 3b
		Intact	Partially Intact	Moderately Damaged	Damaged				Intact	Partially Intact	Moderately Damaged	Damaged
number	N2_OP50_day1	17	2	1	0		number	N2_OP50_day13	1	6	8	5
	gpx-4_OP50_day1	16	4	0	0			N2_BSTOA_day13	11	6	2	1
	gpx-7_OP50_day1	14	5	1	0			gpx-4_OP50_day13	0	5	9	6
								gpx-4_BSTOA_day13	5	9	3	3
		Intact	Partially Intact	Moderately Damaged	Damaged			gpx-7_OP50_day13	3	8	7	2
%	N2_OP50_day1	85	10	5	0			gpx-7_BSTOA_day13	10	7	1	2
	gpx-4_OP50_day1	80	20	0	0
	gpx-7_OP50_day1	70	25	5	0				Intact	Partially Intact	Moderately Damaged	Damaged
							%	N2_OP50_day13	5	30	40	25
								N2_BSTOA_day13	55	30	10	5
								gpx-4_OP50_day13	0	25	45	30
								gpx-4_BSTOA_day13	25	45	15	15
								gpx-7_OP50_day13	15	40	35	10
								gpx-7_BSTOA_day13	50	35	5	10
