# Supplementary material for: Bacillus subtilis TO-A suppresses the age-related decline in locomotion in Caenorhabditis elegans
Source: Commun Biol. 2025 Oct 22;8:1492. doi: 10.1038/s42003-025-08879-y (PMC12546617; doi:10.1038/s42003-025-08879-y)
Supplement: Supplementary file 4 — Supplementary Movie 1b [file 42003_2025_8879_MOESM4_ESM.zip]

Archive with 3 entries (3 files):
- Supplementary Movie 1b/Supplementary Movie 1b_locomotion behavior_BS_day13_30s.mp4
- Supplementary Movie 1b/Supplementary Movie 1b_locomotion behavior_OP_day1_30s.mp4
- Supplementary Movie 1b/Supplementary Movie 1b_locomotion behavior_OP_day13_30s.mp4
